# Supplementary material for: Development and Characterization of Modified Gelatin-Based Cling Films with Antimicrobial and Antioxidant Activities and Their Application in the Preservation of Cherry Tomatoes
Source: Antioxidants (Basel). 2024 Apr 2;13(4):431. doi: 10.3390/antiox13040431 (PMC11047390; doi:10.3390/antiox13040431)
Supplement: Supplementary file 1 [file antioxidants-13-00431-s001.zip]

Archive with 15 entries (14 files):
- antioxidants-2908429-supplementary.pdf
- statistical analysis/
- statistical analysis/A. alternata.spv
- statistical analysis/ABTS.spv
- statistical analysis/B. cinerea.spv
- statistical analysis/DPPH.spv
- statistical analysis/E. coli.spv
- statistical analysis/EAB.spv
- statistical analysis/hardness.spv
- statistical analysis/Opacity.spv
- statistical analysis/S. aureus.spv
- statistical analysis/titratable acidity.spv
- statistical analysis/Total soluble solids.spv
- statistical analysis/TS.spv
- statistical analysis/Weight loss.spv
